# Supplementary material for: Loss of Myostatin Alters Mitochondrial Oxidative Phosphorylation, TCA Cycle Activity, and ATP Production in Skeletal Muscle
Source: Int J Mol Sci. 2022 Dec 11;23(24):15707. doi: 10.3390/ijms232415707 (PMC9779574; doi:10.3390/ijms232415707)
Supplement: Supplementary file 1 [file ijms-23-15707-s001.zip]

Archive with 1 entries (1 files):
- ijms-2017227-supplementary.pdf
